# Supplementary material for: Preparation of PNT@SiO2 Aerogel Composite Phase Change Material with Oriented Structure and Its Thermal Management Characteristics for Battery
Source: Nanomaterials (Basel). 2026 Jun 9;16(12):709. doi: 10.3390/nano16120709 (PMC13305012; doi:10.3390/nano16120709)
Supplement: Supplementary file 1 [file nanomaterials-16-00709-s001.zip]

Archive with 1 entries (1 files):
- nanomaterials-4344882-supplementary.pdf
